# Supplementary material for: Estradiol Enhances Alveolar Bone Resorption by Promoting Osteoclast Differentiation in Experimental Periodontitis
Source: Dent J (Basel). 2026 Jul 9;14(7):420. doi: 10.3390/dj14070420 (PMC13409665; doi:10.3390/dj14070420)
Supplement: Supplementary file 1 [file dentistry-14-00420-s001.zip]

Archive with 3 entries (3 files):
- Supplementary Figure S1 final proof.pdf
- Supplementary Figure S2 final proof.pdf
- Supplementary Tables S1 and S2.pdf
